# Supplementary material for: Assembly and annotation of the ‘Golden Delicious’ Doubled-Haploid GDDH18 apple genome
Source: G3 (Bethesda). 2026 Apr 27;16(7):jkag104. doi: 10.1093/g3journal/jkag104 (PMC13334179; doi:10.1093/g3journal/jkag104)
Supplement: jkag104_Supplementary_Data [file jkag104_supplementary_data.zip]

Archive with 10 entries (10 files):
- Supplemental_Figure_Legends_G3-2026-406702.docx
- Supplementary_Figure_1_G3-2026-406702.pdf
- Supplementary_Figure_2_G3-2026-406702.pdf
- Supplementary_Figure_3_G3-2026-406702.pdf
- Supplementary_Figure_4_G3-2026-406702.pdf
- Supplementary_Figure_5_G3-2026-406702.pdf
- Supplementary_Figure_6_G3-2026-406702.pdf
- Supplementary_Figure_7_G3-2026-406702.pdf
- Supplementary_Figure_8_G3-2026-406702.pdf
- Supplementary_Tables_G3-2026-406702.docx
